# Supplementary material for: Structural and functional basis of inositol hexaphosphate stimulation of NHEJ through stabilization of Ku-XLF interaction
Source: Nucleic Acids Res. 2023 Oct 23;51(21):11732–47. doi: 10.1093/nar/gkad863 (PMC10682503; doi:10.1093/nar/gkad863)
Supplement: gkad863_Supplemental_Files [file gkad863_supplemental_files.zip]

Archive with 2 entries (2 files):
- Ku-IP6 SI Fig1-13 v17_PC without red.pptx
- Ku-IP6 SI Material and Methods v17 clean.docx
